# Supplementary material for: A Rational Insight into the Effect of Dimethyl Sulfoxide on TNF-α Activity
Source: Int J Mol Sci. 2020 Dec 11;21(24):9450. doi: 10.3390/ijms21249450 (PMC7763846; doi:10.3390/ijms21249450)
Supplement: Supplementary file 1 [file ijms-21-09450-s001.zip]

Archive with 5 entries (5 files):
- Movie S5.mp4
- Movie S1.mp4
- Movie S2.mp4
- Movie S3.mp4
- Movie S4.mp4
